# Supplementary material for: Circulating U13 Small Nucleolar RNA as a Potential Biomarker in Huntington’s Disease: A Pilot Study
Source: Int J Mol Sci. 2022 Oct 18;23(20):12440. doi: 10.3390/ijms232012440 (PMC9604297; doi:10.3390/ijms232012440)
Supplement: Supplementary file 1 [file ijms-23-12440-s001.zip]

Archive with 1 entries (1 files):
- ijms-1929543-supplementary.xlsx
