# Supplementary material for: Circulating U13 Small Nucleolar RNA as a Potential Biomarker in Huntington’s Disease: A Pilot Study
Source: Int J Mol Sci. 2022 Oct 18;23(20):12440. doi: 10.3390/ijms232012440 (PMC9604297; doi:10.3390/ijms232012440)
Supplement: Supplementary file 1 [file ijms-23-12440-s001.zip › ijms-1929543-supplementary.xlsx]

## Sheet: Supplementary table S1 
actor1	cat1	actor2	cat2
SNORD13	snoRNA	FOXA1	TF
SNORD13	snoRNA	MYC	TF
SNORD13	snoRNA	RELA	TF
SNORD13	snoRNA	ESR1	TF
SNORD13	snoRNA	SOX2	TF
SNORD13	snoRNA	POU5F1	TF
SNORD13	snoRNA	GATA6	TF
SNORD13	snoRNA	TP53	TF
SNORD13	snoRNA	STAT3	TF
SNORD13	snoRNA	TAL1	TF
SNORD13	snoRNA	AR	TF
SNORD13	snoRNA	KDM5B	TF
SNORD13	snoRNA	GATA1	TF
SNORD13	snoRNA	KLF5	TF
SNORD13	snoRNA	GATA4	TF
SNORD13	snoRNA	GABPA	TF
SNORD13	snoRNA	SPI1	TF
SNORD13	snoRNA	NANOG	TF
SNORD13	snoRNA	CDX2	TF
SNORD13	snoRNA	CEBPB	TF
SNORD13	snoRNA	HNF4A	TF
SNORD13	snoRNA	NKX2-1	TF
SNORD13	snoRNA	MYOD1	TF
SNORD13	snoRNA	KLF4	TF
SNORD13	snoRNA	CTCF	TF
SNORD13	snoRNA	EOMES	TF
SNORD13	snoRNA	ERG	TF
SNORD13	snoRNA	VDR	TF
SNORD13	snoRNA	TARDBP	RBP
SNORD13	snoRNA	SMAD4	TF
SNORD13	snoRNA	NR3C1	TF
SNORD13	snoRNA	JUN	TF
SNORD13	snoRNA	E2F4	TF
SNORD13	snoRNA	ELAVL1	RBP
SNORD13	snoRNA	PPARG	TF
SNORD13	snoRNA	MAFK	TF
SNORD13	snoRNA	E2F7	TF
SNORD13	snoRNA	FMR1	RBP
SNORD13	snoRNA	SNAI2	TF
SNORD13	snoRNA	FOXA2	TF
SNORD13	snoRNA	TCF4	TF
SNORD13	snoRNA	ARNT	TF
SNORD13	snoRNA	SP1	TF
SNORD13	snoRNA	UBTF	TF
SNORD13	snoRNA	CEBPA	TF
SNORD13	snoRNA	FOXP1	TF
SNORD13	snoRNA	TCF7L2	TF
SNORD13	snoRNA	EHF	TF
SNORD13	snoRNA	ETS1	TF
SNORD13	snoRNA	BCL6	TF
SNORD13	snoRNA	REST	TF
SNORD13	snoRNA	YY1	TF
SNORD13	snoRNA	NFE2	TF
SNORD13	snoRNA	RBFOX2	RBP
SNORD13	snoRNA	EGR1	TF
SNORD13	snoRNA	RUNX1	TF
SNORD13	snoRNA	FOXM1	TF
SNORD13	snoRNA	MBD3	TF
SNORD13	snoRNA	MITF	TF
SNORD13	snoRNA	SPIB	TF
SNORD13	snoRNA	PAX5	TF
SNORD13	snoRNA	SRSF1	RBP
SNORD13	snoRNA	SRSF7	RBP
SNORD13	snoRNA	XBP1	TF
SNORD13	snoRNA	STAT1	TF
CHST7	mRNA	SNORD13	snoRNA
PRODH2	mRNA	SNORD13	snoRNA
SNORD10	snoRNA	SNORD13	snoRNA
SNORD13	snoRNA	OTX2	TF
SNORD13	snoRNA	SOX17	TF
SNORD13	snoRNA	ZFP42	TF
SNORD13	snoRNA	SRF	TF
SNORD13	snoRNA	TBXT	TF
SNORD13	snoRNA	SALL4	TF
SNORD13	snoRNA	THAP11	TF
SNORD13	snoRNA	SMAD1	TF
SNORD13	snoRNA	HNRNPC	RBP
SNORD13	snoRNA	U2AF2	RBP
SNORD13	snoRNA	NR2F2	TF
SNORD13	snoRNA	TEAD2	TF
SNORD13	snoRNA	ATF2	TF
SNORD13	snoRNA	HOXA6	TF
SNORD13	snoRNA	OVOL2	TF
SNORD13	snoRNA	ZNF281	TF
SNORD13	snoRNA	ZNF83	TF
SNORD13	snoRNA	BARHL1	TF
SNORD13	snoRNA	DLX1	TF
SNORD13	snoRNA	E2F8	TF
SNORD13	snoRNA	FEV	TF
SNORD13	snoRNA	GLI3	TF
SNORD13	snoRNA	HOXC6	TF
SNORD13	snoRNA	MXD1	TF
SNORD13	snoRNA	PATZ1	TF
SNORD13	snoRNA	E2F2	TF
SNORD13	snoRNA	ESRRA	TF
SNORD13	snoRNA	GMEB2	TF
SNORD13	snoRNA	HOXA1	TF
SNORD13	snoRNA	MZF1	TF
SNORD13	snoRNA	RFX5	TF
SNORD13	snoRNA	ZBED4	TF
SNORD13	snoRNA	TP73	TF
SNORD13	snoRNA	CREB1	TF
SNORD13	snoRNA	IRF1	TF
SNORD13	snoRNA	STAT2	TF
SNORD13	snoRNA	ZNF143	TF
SNORD13	snoRNA	CLOCK	TF
SNORD13	snoRNA	DLX2	TF
SNORD13	snoRNA	ETV5	TF
SNORD13	snoRNA	ZFHX3	TF
SNORD13	snoRNA	HIVEP1	TF
SNORD13	snoRNA	JUND	TF
SNORD13	snoRNA	NFKB2	TF
SNORD13	snoRNA	ASCL2	TF
SNORD13	snoRNA	ELF1	TF
SNORD13	snoRNA	ETV4	TF
SNORD13	snoRNA	HBP1	TF
SNORD13	snoRNA	HOXA7	TF
SNORD13	snoRNA	NFAT5	TF
SNORD13	snoRNA	RXRA	TF
SNORD13	snoRNA	ZNF250	TF
SNORD13	snoRNA	RARG	TF
SNORD13	snoRNA	VEZF1	TF
SNORD13	snoRNA	HOXA4	TF
SNORD13	snoRNA	BARX1	TF
SNORD13	snoRNA	TFAM	TF
SNORD13	snoRNA	ZNF217	TF
SNORD13	snoRNA	CREB3	TF
SNORD13	snoRNA	DLX6	TF
SNORD13	snoRNA	ETS2	TF
SNORD13	snoRNA	FOXD2	TF
SNORD13	snoRNA	HOXA13	TF
SNORD13	snoRNA	LYL1	TF
SNORD13	snoRNA	NFYA	TF
SNORD13	snoRNA	ATOH1	TF
SNORD13	snoRNA	USF2	TF
SNORD13	snoRNA	GLI2	TF
SNORD13	snoRNA	HES4	TF
SNORD13	snoRNA	HOXB13	TF
SNORD13	snoRNA	NFE2L2	TF
SNORD13	snoRNA	TFDP1	TF
SNORD13	snoRNA	ZNF407	TF
SNORD13	snoRNA	SP2	TF
SNORD13	snoRNA	ZIC2	TF
SNORD13	snoRNA	HOXA5	TF
SNORD13	snoRNA	NR1D1	TF
SNORD13	snoRNA	UBP1	TF
SNORD13	snoRNA	ZNF266	TF
SNORD13	snoRNA	CREB3L4	TF
SNORD13	snoRNA	E2F3	TF
SNORD13	snoRNA	MECOM	TF
SNORD13	snoRNA	FOXG1	TF
SNORD13	snoRNA	HOXA2	TF
SNORD13	snoRNA	MNT	TF
SNORD13	snoRNA	NKX2-2	TF
SNORD13	snoRNA	CUX1	TF
SNORD13	snoRNA	ELF2	TF
SNORD13	snoRNA	GMEB1	TF
SNORD13	snoRNA	HOXA10	TF
SNORD13	snoRNA	LEF1	TF
SNORD13	snoRNA	RFX1	TF
SNORD13	snoRNA	TFDP2	TF
SNORD13	snoRNA	ADNP	TF
SNORD13	snoRNA	E2F1	TF
SNORD13	snoRNA	ETV1	TF
SNORD13	snoRNA	TEAD4	TF
SNORD13	snoRNA	SMAD2	TF
SNORD13	snoRNA	SMARCC2	TF
SNORD13	snoRNA	SMARCC1	TF
SNORD13	snoRNA	MAFB	TF
SNORD13	snoRNA	IRF2	TF
SNORD13	snoRNA	AIFM1	RBP
SNORD13	snoRNA	TEAD1	TF
SNORD13	snoRNA	PBX1	TF
SNORD13	snoRNA	GATA3	TF
SNORD13	snoRNA	SPDEF	TF
SNORD13	snoRNA	TP63	TF
SNORD13	snoRNA	HSF1	TF
SNORD13	snoRNA	EGR2	TF
SNORD13	snoRNA	FOSL1	TF
SNORD13	snoRNA	MBD2	TF
SNORD13	snoRNA	BACH2	TF
SNORD13	snoRNA	PGR	TF
SNORD13	snoRNA	GFI1B	TF
SNORD13	snoRNA	ESR2	TF
SNORD13	snoRNA	PROX1	TF
SNORD13	snoRNA	ZNF552	TF
SNORD13	snoRNA	KLF9	TF
SNORD13	snoRNA	HIF1A	TF
SNORD13	snoRNA	NRF1	TF
SNORD13	snoRNA	SMAD3	TF
SNORD13	snoRNA	KLF1	TF
SNORD13	snoRNA	EWSR1	RBP
SNORD13	snoRNA	NCOR1	TF
SNORD13	snoRNA	TCF7	TF
SNORD13	snoRNA	ELK3	TF
SNORD13	snoRNA	STAT4	TF
SNORD13	snoRNA	IRF5	TF
SNORD13	snoRNA	IRF4	TF
SNORD13	snoRNA	FOXK1	TF
SNORD13	snoRNA	ZFX	TF
SNORD13	snoRNA	HOXC9	TF
SNORD13	snoRNA	RBM45	RBP
hsa-miR-455-5p	miRNA	SNORD13	snoRNA
SNORD13	snoRNA	SIRT6	TF
SNORD13	snoRNA	EP300	TF
SNORD13	snoRNA	SREBF1	TF
SNORD13	snoRNA	HNRNPU	RBP
SNORD13	snoRNA	IGF2BP1	RBP
SNORD13	snoRNA	METTL14	RBP
SNORD13	snoRNA	ELK4	TF
SNORD13	snoRNA	NOP58	RBP
SNORD13	snoRNA	MXI1	TF
SNORD13	snoRNA	RBM15B	RBP
SNORD13	snoRNA	NFYB	TF
SNORD13	snoRNA	SMNDC1	RBP
SNORD13	snoRNA	NFATC1	TF
SNORD13	snoRNA	TAF15	RBP
SNORD13	snoRNA	NFIC	TF
SNORD13	snoRNA	TRA2A	RBP
SNORD13	snoRNA	MYBL2	TF
SNORD13	snoRNA	YTHDF1	RBP
SNORD13	snoRNA	ELK1	TF
SNORD13	snoRNA	GTF2B	TF
SNORD13	snoRNA	CEBPZ	TF
SNORD13	snoRNA	ZNF384	TF
SNORD13	snoRNA	CPSF1	RBP
SNORD13	snoRNA	NR2C2	TF
SNORD13	snoRNA	CPSF7	RBP
SNORD13	snoRNA	JUNB	TF
SNORD13	snoRNA	DKC1	RBP
SNORD13	snoRNA	PBX3	TF
SNORD13	snoRNA	EIF4A3	RBP
SNORD13	snoRNA	SIX5	TF
SNORD13	snoRNA	FXR2	TF
SNORD13	snoRNA	ATF3	TF
SNORD13	snoRNA	IGF2BP3	RBP
SNORD13	snoRNA	ZEB1	TF
SNORD13	snoRNA	NELFE	TF
SNORD13	snoRNA	SREBF2	TF
SNORD13	snoRNA	SLTM	RBP
SNORD13	snoRNA	SF3B4	RBP
SNORD13	snoRNA	RBM27	RBP
SNORD13	snoRNA	METTL3	RBP
SNORD13	snoRNA	SETDB1	TF
SNORD13	snoRNA	NUDT21	RBP
SNORD13	snoRNA	MAFF	TF
SNORD13	snoRNA	RBM47	RBP
SNORD13	snoRNA	ZNF274	TF
SNORD13	snoRNA	SRRM4	RBP
SNORD13	snoRNA	TCF3	TF
SNORD13	snoRNA	TARBP2	RBP
SNORD13	snoRNA	STAT5A	TF
SNORD13	snoRNA	UPF1	RBP
SNORD13	snoRNA	IKZF1	TF
SNORD13	snoRNA	YTHDF2	RBP
SNORD13	snoRNA	MAZ	TF
SNORD13	snoRNA	ZBTB33	TF
SNORD13	snoRNA	ATF1	TF
SNORD13	snoRNA	ALKBH1	RBP
SNORD13	snoRNA	CPSF3	RBP
SNORD13	snoRNA	E2F6	TF
SNORD13	snoRNA	CSTF2	RBP
SNORD13	snoRNA	FOXP2	TF
SNORD13	snoRNA	EIF3A	RBP
SNORD13	snoRNA	BATF	TF
SNORD13	snoRNA	FBL	RBP
SNORD13	snoRNA	TCF12	TF
SNORD13	snoRNA	HNRNPA1	RBP
SNORD13	snoRNA	BCLAF1	TF
SNORD13	snoRNA	LARP7	TF
SNORD13	snoRNA	MEF2C	TF
hsa-miR-342-3p	miRNA	SNORD13	snoRNA
SNORD13	snoRNA	SMARCB1	TF
SNORD13	snoRNA	DGCR8	RBP
SNORD13	snoRNA	PRPF8	RBP
SNORD13	snoRNA	ILF3	RBP
SNORD13	snoRNA	GNL3	RBP
SNORD13	snoRNA	NCBP2	RBP
SNORD13	snoRNA	ZNF263	TF
SNORD13	snoRNA	PTBP1	RBP
SNORD13	snoRNA	BHLHE40	TF
SNORD13	snoRNA	RTCB	RBP
SNORD13	snoRNA	KDM5A	TF
SNORD13	snoRNA	SSB	RBP
SNORD13	snoRNA	SP4	TF
SNORD13	snoRNA	TIA1	RBP
SNORD13	snoRNA	MTA3	TF
SNORD13	snoRNA	WDR33	RBP
SNORD13	snoRNA	RCOR1	TF
SNORD13	snoRNA	YTHDF3	RBP
SNORD13	snoRNA	ZKSCAN1	TF
SNORD13	snoRNA	BCL3	TF
SNORD13	snoRNA	NSD2	TF
SNORD13	snoRNA	ATXN2	RBP
SNORD13	snoRNA	CPSF4	RBP
SNORD13	snoRNA	FOS	TF
SNORD13	snoRNA	CSTF2T	RBP
SNORD13	snoRNA	USF1	TF
SNORD13	snoRNA	EIF3D	RBP
SNORD13	snoRNA	EBF1	TF
SNORD13	snoRNA	FIP1L1	RBP
SNORD13	snoRNA	BCL11A	TF
SNORD13	snoRNA	HNRNPF	RBP
SNORD13	snoRNA	MEF2A	TF
SNORD13	snoRNA	LIN28A	RBP
SNORD13	snoRNA	HNF4G	TF
hsa-miR-377-3p	miRNA	SNORD13	snoRNA
SNORD13	snoRNA	TAF1	TF
SNORD13	snoRNA	POLR3A	protein
SNORD13	snoRNA	AUH	RBP
SNORD13	snoRNA	ALYREF	RBP
SNORD13	snoRNA	NOP56	RBP
SNORD13	snoRNA	TBP	TF
SNORD13	snoRNA	RBM15	RBP
SNORD13	snoRNA	HMGN3	TF
SNORD13	snoRNA	SERBP1	RBP
SNORD13	snoRNA	CEBPD	TF
SNORD13	snoRNA	STAU1	RBP
SNORD13	snoRNA	MBD4	TF
SNORD13	snoRNA	TIAL1	RBP
SNORD13	snoRNA	RUNX3	TF
SNORD13	snoRNA	WTAP	RBP
SNORD13	snoRNA	BACH1	TF
SNORD13	snoRNA	ZC3H7B	RBP
SNORD13	snoRNA	ARID3A	TF
SNORD13	snoRNA	ZMIZ1	TF
SNORD13	snoRNA	CELF2	RBP
SNORD13	snoRNA	MAX	TF
SNORD13	snoRNA	CPSF6	RBP
SNORD13	snoRNA	GATA2	TF
SNORD13	snoRNA	DDX3X	RBP
SNORD13	snoRNA	POU2F2	TF
SNORD13	snoRNA	EIF3G	RBP
SNORD13	snoRNA	HEY1	TF
SNORD13	snoRNA	FUS	TF
SNORD13	snoRNA	FOSL2	TF
SNORD13	snoRNA	IGF2BP2	RBP
SNORD13	snoRNA	ZBTB7A	TF
SNORD13	snoRNA	LIN28B	RBP
SNORD13	snoRNA	THAP1	TF
SNORD13	snoRNA	NISCH	protein
SNORD13	snoRNA	ABCC9	protein
SNORD13	snoRNA	CCDC180	protein
SNORD13	snoRNA	UNC13A	protein
SNORD13	snoRNA	DNAJC5B	protein
SNORD13	snoRNA	RB1CC1	protein
SNORD13	snoRNA	BICRA	protein
SNORD13	snoRNA	CC2D2A	protein
SNORD13	snoRNA	PABPN1	RBP
SNORD13	snoRNA	NACAD	protein
SNORD13	snoRNA	CECR2	protein
SNORD13	snoRNA	EIF4G1	RBP
SNORD13	snoRNA	SCRIB	protein
SNORD13	snoRNA	DNAJC5	protein
SNORD13	snoRNA	DCAF8L2	protein
SNORD13	snoRNA	SHROOM4	protein
SNORD13	snoRNA	MYO15B	protein
SNORD13	snoRNA	KIF21A	protein
SNORD13	snoRNA	THOC2	RBP
SNORD13	snoRNA	CUX2	protein
SNORD13	snoRNA	ZCCHC6	RBP
SNORD13	snoRNA	ERCC6	protein
SNORD13	snoRNA	SMARCA2	protein
SNORD13	snoRNA	NES	protein
SNORD13	snoRNA	TRIM41	protein
SNORD13	snoRNA	DCAF1	protein
SNORD13	snoRNA	BAZ1A	protein
SNORD13	snoRNA	RIMBP3C	protein
SNORD13	snoRNA	RIMBP3B	protein
SNORD13	snoRNA	SMARCA4	protein
SNORD13	snoRNA	RIMBP3	protein
SNORD13	snoRNA	HMGXB3	protein
SNORD13	snoRNA	LAMC3	protein
SNORD13	snoRNA	CHD1	protein
SNORD13	snoRNA	PRDM2	protein
SNORD13	snoRNA	ATAD2B	protein
SNORD13	snoRNA	WDR62	protein
SNORD13	snoRNA	NCAPD3	protein
SNORD13	snoRNA	BAZ1B	RBP
SNORD13	snoRNA	WIZ	protein
SNORD13	snoRNA	MRC2	protein
SNORD13	snoRNA	PEG3	protein
SNORD13	snoRNA	ARHGEF11	protein
SNORD13	snoRNA	EIF4G3	RBP
SNORD13	snoRNA	MROH2B	protein
SNORD13	snoRNA	CEP164	protein
SNORD13	snoRNA	KIF13A	protein
SNORD13	snoRNA	PDS5B	protein
SNORD13	snoRNA	ARAP1	protein
SNORD13	snoRNA	URB2	RBP
SNORD13	snoRNA	ZNF608	protein
SNORD13	snoRNA	FANCD2	protein
SNORD13	snoRNA	PBRM1	protein
SNORD13	snoRNA	TARBP1	RBP
SNORD13	snoRNA	CADPS	protein
SNORD13	snoRNA	TRH	protein
SNORD13	snoRNA	AEBP2	protein
SNORD13	snoRNA	OSCAR	protein
SNORD13	snoRNA	WDR97	protein
SNORD13	snoRNA	TSPOAP1	protein
SNORD13	snoRNA	CLASP1	protein
SNORD13	snoRNA	CYB5RL	protein
SNORD13	snoRNA	ERCC6L2	protein
SNORD13	snoRNA	DNMBP	protein
SNORD13	snoRNA	TOP2A	RBP
SNORD13	snoRNA	TOPBP1	protein
SNORD13	snoRNA	CFTR	protein
SNORD13	snoRNA	IFT140	protein
SNORD13	snoRNA	SYNJ1	protein
SNORD13	snoRNA	AQR	RBP
SNORD13	snoRNA	SNAPC4	protein
SNORD13	snoRNA	RSF1	protein
SNORD13	snoRNA	ILDR1	protein
SNORD13	snoRNA	KDM6B	protein
SNORD13	snoRNA	POLA1	protein
SNORD13	snoRNA	RAD54L2	protein
SNORD13	snoRNA	FBLN2	protein
SNORD13	snoRNA	CEP170	protein
SNORD13	snoRNA	PPRC1	RBP
SNORD13	snoRNA	SHROOM2	protein
SNORD13	snoRNA	ABCA5	protein
SNORD13	snoRNA	GAPVD1	protein
SNORD13	snoRNA	DIP2B	protein
SNORD13	snoRNA	HECW2	protein
SNORD13	snoRNA	CUL7	protein
SNORD13	snoRNA	ADAMTS12	protein
SNORD13	snoRNA	CCDC88B	protein
SNORD13	snoRNA	FGD5	protein
SNORD13	snoRNA	ADCY10	protein
SNORD13	snoRNA	CUX1	protein
SNORD13	snoRNA	SYNJ2	protein
SNORD13	snoRNA	MAGI1	protein
SNORD13	snoRNA	TDRD9	RBP
SNORD13	snoRNA	RUSC2	protein
SNORD13	snoRNA	ABCC8	protein
SNORD13	snoRNA	KIF21B	protein
SNORD13	snoRNA	ADGRL1	protein
SNORD13	snoRNA	GRIN2B	protein
SNORD13	snoRNA	SOGA1	protein
SNORD13	snoRNA	KDM4F	protein
SNORD13	snoRNA	18S	rRNA
SNORD13	snoRNA	CHST7	protein
SNORD13	snoRNA	PRODH2	protein
SNORD13	snoRNA	RNU11	snRNA
SNORD13	snoRNA	RNU12	snRNA
SNORD13	snoRNA	SNHG1	ncRNA
SNORD13	snoRNA	SNORA66	snoRNA
SNORD13	snoRNA	SNORA75	snoRNA
SNORD13	snoRNA	SNORD10	snoRNA
SNORD13	snoRNA	SNORD20	snoRNA
SNORD13	snoRNA	SNORD22	snoRNA
SNORD13	snoRNA	SNORD25	snoRNA
SNORD13	snoRNA	SNORD27	snoRNA
SNORD13	snoRNA	SNORD31	snoRNA
SNORD13	snoRNA	SNORD46	snoRNA
SNORD13	snoRNA	SNORD47	snoRNA
SNORD13	snoRNA	SNORD48	snoRNA
SNORD13	snoRNA	SNORD53	snoRNA
SNORD13	snoRNA	SNORD59A	snoRNA
SNORD13	snoRNA	ZNF667-AS1	lncRNA
